# Supplementary material for: Perceptions of TB-HIV comorbidity among the Nomads in Adamawa State, Nigeria
Source: BMC Public Health. 2024 May 1;24:1208. doi: 10.1186/s12889-024-18414-z (PMC11061968; doi:10.1186/s12889-024-18414-z)
Supplement: Supplementary file 1 — Supplementary Material 1. [file 12889_2024_18414_MOESM1_ESM.xlsx]

## Sheet: HIVTB paper Data
Category	KnowledgeofHIV	KnowledgeofTB	SourceofKnowledgeofHIV	SourceofKnowledgeofTB	TherelationshipofHIVwithTB	HIVSeriousness	TBSeriousness	HIVSeriousnessinthecommunity	TBSeriousnessinthecommunity	HIVCurability	TBCurability
1	1	1	2	6	1	1	1	3	3	1	1
1	2	1	2	7	3	3	3	3	3	1	1
1	1	1	2	2	2	1	1	1	1	1	2
1	1	2	4	7	4	3	3	1	1	1	1
1	1	1	3	6	1	1	1	4	4	2	2
1	1	2	6	2	5	1	1	1	1	2	2
1	1	1	6	2	2	2	2	4	4	2	2
1	2	1	2	2	5	1	1	1	1	2	2
1	1	1	2	6	3	2	2	4	4	2	2
1	1	1	2	6	1	1	1	1	1	2	2
1	1	2	2	2	2	1	1	4	4	2	2
1	1	1	2	6	5	2	2	3	3	2	2
1	1	3	6	2	2	1	2	1	1	2	3
1	1	1	2	6	1	1	1	3	3	2	2
1	2	1	7	2	3	3	3	3	2	2	2
1	1	1	7	2	5	1	1	1	1	2	3
1	3	2	2	2	2	1	1	1	1	2	2
1	1	3	6	2	5	2	2	3	3	2	2
1	1	1	7	1	1	1	1	1	1	2	2
1	1	3	2	2	3	1	2	1	2	2	2
1	2	1	7	2	2	3	4	1	1	1	1
1	1	3	6	2	2	1	1	2	2	2	2
1	1	1	2	4	3	1	1	1	1	1	1
1	3	3	2	2	2	2	2	1	1	1	1
1	1	1	2	2	3	3	3	1	1	1	1
1	3	2	6	4	3	1	1	1	1	2	2
1	1	1	6	2	2	1	1	1	1	1	1
1	3	3	2	2	2	2	2	2	2	1	1
1	1	1	6	2	3	1	1	1	1	2	2
1	1	3	2	6	2	3	3	1	1	2	2
1	1	1	6	6	4	1	1	2	2	1	1
1	3	1	6	6	2	1	1	3	2	1	1
1	1	2	2	6	4	1	1	2	2	2	2
1	3	2	6	2	5	2	2	2	2	2	2
1	1	3	2	2	4	2	2	3	3	2	2
1	1	3	6	3	2	1	1	2	2	1	1
2	1	1	2	1	2	1	1	1	1	1	1
2	2	1	3	2	1	4	2	1	1	1	1
2	1	1	2	3	3	1	1	1	1	1	1
2	1	3	1	1	2	3	1	2	2	1	1
2	2	1	2	4	1	1	1	1	1	1	1
2	2	3	5	2	5	1	1	2	2	1	1
2	1	3	2	4	2	1	1	2	2	1	1
2	1	1	7	1	1	3	3	1	1	3	2
2	3	1	7	4	2	3	3	1	1	2	2
2	1	1	3	2	2	1	1	2	2	2	1
2	3	1	7	3	3	1	1	1	1	2	1
2	1	1	2	3	1	3	3	3	2	2	2
2	1	2	3	2	3	1	1	1	1	2	2
2	3	2	3	6	2	2	2	3	3	2	1
2	3	3	7	3	5	3	3	3	2	2	2
2	3	3	2	6	2	2	2	3	3	2	2
2	3	3	5	3	2	3	3	3	3	2	2
2	3	3	2	2	2	3	3	3	3	2	2
3	3	1	1	6	1	1	2	1	1	1	1
3	1	2	2	1	2	1	1	4	4	1	1
3	3	1	7	2	4	4	4	1	1	1	1
3	3	3	2	3	2	1	2	3	3	1	1
3	1	2	7	1	4	1	1	1	1	3	3
3	3	1	7	2	1	4	4	3	3	3	3
3	1	1	2	7	5	1	1	1	1	3	3
3	1	1	7	2	1	1	2	1	1	2	3
3	2	3	1	3	5	4	4	3	3	2	2
3	1	2	6	1	2	1	1	1	2	2	2
3	2	1	2	4	1	1	1	1	1	2	2
3	1	3	3	2	5	3	4	3	3	2	2
3	2	3	2	3	2	1	1	1	1	2	2
3	1	1	6	7	5	3	3	1	2	2	2
3	1	3	3	7	1	1	1	1	1	2	2
3	3	1	4	1	5	3	4	3	3	2	2
3	1	1	1	4	2	1	1	3	3	2	2
3	3	3	6	2	2	1	1	1	1	2	2
3	2	2	2	2	1	1	1	2	2	2	2
3	1	1	5	3	4	3	3	3	3	3	3
3	1	1	2	6	4	1	1	2	2	3	3
3	3	1	6	2	2	3	4	3	3	3	3
3	1	1	4	2	5	1	1	2	2	2	2
3	1	3	2	2	2	2	2	2	2	2	2
3	1	2	4	7	2	2	2	3	3	2	2
3	2	1	2	6	5	3	3	2	2	2	2
3	1	2	2	6	5	3	3	2	2	2	2
